# Supplementary material for: Restricting Synaptotagmin‐3 Internalization Mitigates Cerebral Ischemia/Reperfusion Injury by Curtailed Neuronal Apoptosis and Microglial Re‐Programming
Source: CNS Neurosci Ther. 2026 Mar 5;32(3):e70815. doi: 10.1002/cns.70815 (PMC12963021; doi:10.1002/cns.70815)
Supplement: Supplementary file 2 — Table S2: The total number of cells collected from vehicle‐ and 3Y‐treated. [file CNS-32-e70815-s002.xlsx]

## Sheet: Sheet1
Supplementary Table 2 The total number of cells collected from vehicle- and 3Y-treated
samples, as well as the unique molecular identifiers (UMI) and the analyzed genes for each cell.
Sample	Mean_nUMI	Mean_nGene	Mean_mito.percent	Total_cells
vehicle-treated	4804	1971	1.2213	9290
3Y- treated	3795	1427	1.02935	11406
